# Supplementary material for: Multidimensional Clusters of CD4+ T Cell Dysfunction Are Primarily Associated with the CD4/CD8 Ratio in Chronic HIV Infection
Source: PLoS One. 2015 Sep 24;10(9):e0137635. doi: 10.1371/journal.pone.0137635 (PMC4581870; doi:10.1371/journal.pone.0137635)
Supplement: S3 Table — (XLSX) [file pone.0137635.s003.xlsx]

## Sheet: Sheet1
S3 Table. An in-depth overview of the multiple correlations analysis.
		CD4 level			CD4%			CD8 level			CD8%			Viral load			CD4/CD8 ratio
		Rho	P value	P value (Adj)	Rho	P value	P value (Adj)	Rho	P value	P value (Adj)	Rho	P value	P value (Adj)	Rho	P value	P value (Adj)	Rho	P value	P value (Adj)
Manual	CD4+/38+DR+ %	-0.5883	1.369e-05	0.000493	-0.6357	1.575e-06	5.672e-05	0.4789	0.0006607	0.02378	0.6255	2.594e-06	9.338e-05	0.5231	0.0002694	0.0097	-0.6967	5.37e-08	1.933e-06
	CD4+/28-57+ %	-0.1436	0.3356	1	-0.1772	0.2334	1	0.1849	0.2135	1	0.3252	0.02572	0.926	0.03026	0.8454	1	-0.2366	0.1093	1
	CD4+/CD57+%	-0.2166	0.1436	1	-0.2309	0.1184	1	0.1377	0.356	1	0.3083	0.03502	1	0.02257	0.8844	1	-0.2751	0.06127	1
	CD4+/HLA-DR+%	-0.5215	0.0001704	0.006135	-0.5622	3.908e-05	0.001407	0.4695	0.0008718	0.03138	0.5974	9.268e-06	0.0003336	0.2876	0.05834	1	-0.6326	1.842e-06	6.631e-05
	CD4+/PD-1+%	-0.5265	0.000144	0.005186	-0.561	4.104e-05	0.001478	0.2627	0.0744	1	0.4076	0.004457	0.1604	0.1013	0.513	1	-0.5228	0.0001634	0.005881
	CD4+/Tim-3%	0.04864	0.7454	1	0.1068	0.4749	1	-0.1001	0.5033	1	-0.1166	0.4352	1	-0.2062	0.1793	1	0.1037	0.488	1
sFLOCK	CD4-4	-0.7499	1.307e-09	5.491e-08	-0.7195	1.213e-08	5.093e-07	0.2113	0.154	1	0.4001	0.005323	0.2236	0.3756	0.01199	0.5035	-0.6391	1.33e-06	5.585e-05
	CD4-8	0.2086	0.1594	1	0.1405	0.3461	1	0.05528	0.7121	1	-0.1352	0.3649	1	0.1002	0.5175	1	0.1324	0.3738	1
	CD4-10	-0.3826	0.007955	0.3341	-0.4372	0.002122	0.08912	0.3956	0.005914	0.2484	0.4693	0.0008754	0.03677	0.1205	0.4361	1	-0.505	0.0002946	0.01237
	CD4-12	-0.6591	4.708e-07	1.977e-05	-0.7412	2.553e-09	1.072e-07	0.5468	6.978e-05	0.002931	0.6849	1.095e-07	4.599e-06	0.3918	0.008526	0.3581	-0.7768	1.372e-10	5.762e-09
	CD4-19	-0.2767	0.05975	1	-0.2548	0.08388	1	0.1637	0.2716	1	0.3732	0.009771	0.4104	0.03429	0.8251	1	-0.3037	0.03795	1
	CD4-20	-0.2373	0.1082	1	-0.3705	0.01037	0.4354	0.3388	0.01985	0.8336	0.4361	0.002182	0.09165	0.08598	0.579	1	-0.4273	0.002739	0.1151
	CD4-21	-0.1725	0.2463	1	-0.09626	0.5198	1	0.004257	0.9773	1	0.158	0.289	1	-0.1138	0.4622	1	-0.1078	0.4709	1
aFLOCK	CD4-3	0.3301	0.02343	1	0.4238	0.002996	0.2157	-0.2974	0.04234	1	-0.4279	0.002694	0.194	-0.1737	0.2595	1	0.4211	0.003449	0.2483
	CD4-5	0.4063	0.004602	0.3313	0.4025	0.005035	0.3625	-0.2429	0.09997	1	-0.3892	0.006846	0.4929	-0.114	0.4613	1	0.4029	0.004988	0.3592
	CD4-6	-0.17	0.2533	1	-0.2037	0.1696	1	0.1747	0.2402	1	0.3285	0.02417	1	0.02426	0.8758	1	-0.2605	0.07714	1
	CD4-10	-0.4986	0.0003615	0.02603	-0.5723	2.63e-05	0.001893	0.3699	0.0105	0.7561	0.5085	0.0002633	0.01896	0.1408	0.3618	1	-0.5703	2.848e-05	0.00205
	CD4-11	-0.4844	0.0005601	0.04033	-0.5494	6.35e-05	0.004572	0.3895	0.006803	0.4898	0.5289	0.0001323	0.009524	0.07836	0.6132	1	-0.59	1.275e-05	0.0009182
	CD4-13	-0.4683	0.0009015	0.06491	-0.5432	7.978e-05	0.005744	0.4568	0.001249	0.08994	0.5454	7.358e-05	0.005298	0.2961	0.05101	1	-0.5915	1.197e-05	0.0008616
	CD4-15	-0.7285	6.459e-09	4.65e-07	-0.7698	2.554e-10	1.839e-08	0.4859	0.0005353	0.03854	0.661	4.251e-07	3.061e-05	0.5323	0.0002003	0.01442	-0.7974	1.964e-11	1.414e-09
	CD4-16	-0.338	0.02014	1	-0.1571	0.2918	1	-0.1876	0.2067	1	-0.07422	0.62	1	-0.06079	0.6951	1	-0.07634	0.6101	1
	CD4-20	-0.0804	0.5911	1	-0.2204	0.1367	1	0.2383	0.1067	1	0.08486	0.5706	1	0.189	0.2193	1	-0.1798	0.2265	1
	CD4-21	-0.7173	1.409e-08	1.015e-06	-0.6777	1.669e-07	1.202e-05	0.2176	0.1417	1	0.411	0.004106	0.2957	0.3344	0.02652	1	-0.6198	3.384e-06	0.0002436
	CD4-24	0.4542	0.001341	0.09655	0.3918	0.006465	0.4655	-0.1507	0.3121	1	-0.3153	0.03087	1	-0.3439	0.02228	1	0.4361	0.00218	0.157
	CD4-25	-0.05572	0.7099	1	-0.05041	0.7365	1	-0.05763	0.7004	1	-0.03962	0.7915	1	-0.1958	0.2028	1	0.01347	0.9284	1
